# Supplementary material for: TMT-Based Quantitative Proteomic Analysis of Intestinal Organoids Infected by Listeria monocytogenes Strains with Different Virulence
Source: Int J Mol Sci. 2022 Jun 2;23(11):6231. doi: 10.3390/ijms23116231 (PMC9181811; doi:10.3390/ijms23116231)
Supplement: Supplementary file 1 [file ijms-23-06231-s001.zip]

Archive with 3 entries (3 files):
- Figure S1 Scatter plots with three biological replicates among each other.pdf
- Table S1 Protein identification and quantification by proteomics.xlsx
- Table S2 Relative expression of DEPs in Lm 10403s vs. Control and Lm M7 vs. Control.pdf
